# Supplementary material for: Coping with the COVID-19 pandemic: A cross-sectional study to investigate how mental health, lifestyle, and socio-demographic factors shape students’ quality of life
Source: PLoS One. 2023 Jul 20;18(7):e0288358. doi: 10.1371/journal.pone.0288358 (PMC10358926; doi:10.1371/journal.pone.0288358)
Supplement: S1 File — (CSV) [file pone.0288358.s001.csv]

University_enrollment	Above_18_screening_Question	First_yr_undergrad_Question	Currently_enrolled_program	Currently_enrolled_program_other	Current_major_Original_Arabic_english	Current_major_English	GPA_impacted_during_pandemic	Exercise	Follow_healthy_diet_before_pandemic	Follow_healthy_diet_during_pandemic	Household_income	Household_income_if_dollars	Household_income_if_LBP	Cigarette_smoking_behavior_during_pandemic	Shisha_smoking_behavior_during_pandemic	Alcohol_consumption_behavior_during_pandemic	Physical_activity_behavior_during_pandemic	Sleeping_hours_before_pandemic	Sleeping_hours_during_pandemic	Hours_internet_before_pandemic	Hours_internet_during_pandemic	Overall_Health_self_rated	Priv_couns_therapy_mental_health_pro_Family_Physician	Priv_couns_therapy_mental_health_pro_Psychiatrist	Priv_couns_therapy_mental_health_pro_Psychologist	Priv_couns_therapy_mental_health_pro_Social_worker	Priv_couns_therapy_mental_health_pro_Another_Clinical_MH_Prof	Priv_couns_therapy_mental_health_pro_Mindful_using_app_video	Priv_couns_therapy_mental_health_pro_Mindful_without_app_video	Priv_couns_therapy_mental_health_pro_MH_sites_apps	Engaged_mindfulness_Meditation_using_app_video	Engaged_mindfulness_Meditation_Face_to_Face	Life_event_seeking_treatment_Beirut_Blast	Life_event_seeking_treatment_Econ_finan_hardship	Life_event_seeking_treatment_Reg_instability	Life_event_seeking_treatment_Tuition_increase	Life_event_seeking_treatment_Uni_layoff	Life_event_seeking_treatment_other	Asked_for_treatment	Treatment_Cat	PHQ_1	PHQ_2	PHQ_3	PHQ_4	PHQ_5	PHQ_6	PHQ_7	PHQ_8	PHQ_9
2	1	0	1		Biology	4	1	2	2	2	1		4	1	1	1	2	1	3	4	5	2	0	0	0	0	0	0	0	0	0	0	0	0	0	0	0	.	0	0	1	1	1	1	1	1	1	1	0
2	1	0	4		Dentistry	18	2	2	3	3	1		5	1	1	4	1	1	2	3	3	4	0	0	0	0	0	0	0	3	0	0	0	1	0	0	0		1	1	1	1	0	1	1	1	0	0	0
2	1	0	3		Science de la vie et de la terre	4	5	2	2	2	1		5	1	3	1	2	2	3	3	5	3	0	0	0	0	0	0	0	0	0	0	0	0	0	0	0	لم اذهب الى علاج ما	0	0	1	1	1	1	1	0	0	0	0
2	1	0	5		Biology	4	5	2	1	1	1		5	1	1	1	3	2	2	3	4	3	0	0	0	0	0	0	0	0	3	0	0	0	1	0	0		1	1	1	2	1	2	1	0	0	0	0
2	1	0	3		Computer science-Maths appliqué	16	5	1	2	4	1		3	1	1	1	1	1	2	2	4	2	0	0	0	0	0	0	0	0	0	0	0	0	0	0	0	لم أتلقى أي علاج نفسي	0	0	2	2	1	2	2	1	1	1	0
2	1	0	3	Master	Science de la vie et de la terre	4	3	2	3	3	1		3	1	1	1	3	1	2	2	3	4	0	0	0	0	0	0	0	0	0	0	0	1	0	0	0		1	1	2	1	0	0	1	1	0	1	1
2	1	0	3		علم النفس العيادي	1	3	2	3	3	2	3		1	1	1	1	2	2	3	3	4	0	0	0	0	0	0	0	0	0	0	0	0	0	0	0	لا يوجد	0	0	0	0	0	0	0	0	0	0	0
2	1	0	2		الطب البيطري	19	5	3	4	3	1		4	1	1	1	4	1	2	3	4	4	0	0	0	0	0	0	0	0	0	0	1	0	0	0	0		1	1	1	0	0	1	0	0	0	0	0
2	1	0	3		Computer science	16	2	1	1	1	1		4	1	1	1	1	1	2	3	4	2	0	0	0	0	0	2	0	0	2	0	0	0	0	0	0	لم أطلب العلاج	0	0	0	1	0	1	0	1	0	0	0
2	1	0	1		Biology	4	2	4	3	3	1		5	1	1	1	5	3	2	4	4	4	0	0	0	0	0	0	0	0	0	2	0	1	0	0	0		1	1	2	2	0	1	0	1	0	0	1
2	1	0	1		Biology	4	1	1	3	3	1		3	1	1	1	1	2	3	4	5	2	0	0	0	0	0	0	0	0	0	0	0	0	0	0	0	لم اطلب العلاج	0	0	1	1	1	3	1	1	2	0	0
2	1	0	2		Biology	4	1	1	2	2	2	2		1	1	1	2	2	2	2	2	4	0	0	0	0	0	0	0	3	0	0	0	0	0	0	0	الوضع العام في لبنان	0	0	2	1	1	3	2	0	2	3	0
2	1	0	1	إجازة	علم نفس	1	2	4	4	4	1		4	1	1	1	5	2	2	3	3	4	0	0	0	0	0	0	0	0	0	0	0	0	0	0	0	لم أطلب العلاج	0	0	0	0	1	0	0	0	0	0	0
2	1	0	3		Psychologie	1	5	3	4	2	1		6	1	1	4	3	2	2	2	4	2	0	0	0	0	0	0	0	2	0	0	0	0	1	0	0		1	1	2	2	1	1	1	2	1	0	1
2	1	0	3		علم النفس العيادي	1	3	1	1	1	1		3	1	1	1	1	2	2	3	3	3	0	0	0	0	0	0	0	0	0	0	0	0	0	0	0		0	0	1	1	0	1	0	1	1	0	0
2	1	0	3		علم نفس ماستر 1 عيادي	1	3	1	3	3	1		3	1	1	1	1	2	1	2	2	1	0	0	0	0	0	0	0	0	0	0	0	1	0	0	0		1	1	3	2	2	3	3	3	3	3	3
2	1	0	3		علم نفس	1	1	2	2	2	1		3	1	1	1	3	1	1	3	3	4	3	0	3	0	0	0	0	0	0	0	0	0	0	0	0	لم أطلب علاجا. هذه مغالطة المصادرة على المطلوب.	0	0	0	0	0	1	0	1	0	0	0
2	1	0	3		Psychologie	1	4	4	4	4	1		4	1	2	1	3	2	2	5	4	4	0	0	0	0	0	0	0	0	0	0	0	0	0	0	0	لا شيء	0	0	1	2	0	3	0	0	0	0	0
2	1	0	3		علم النفس	1	5	3	3	3	1		3	1	1	1	4	1	1	4	4	3	0	0	0	0	0	0	0	0	0	0	0	0	0	0	1		1	1	0	0	0	0	0	0	0	0	0
2	1	0	3		علم النفس عيادي / توافقي	1	4	2	3	3	1		2	1	1	1	4	1	2	2	3	3	0	0	3	0	0	2	0	3	3	0	0	0	0	0	0	علاج ذاتي / تطوير المرونة النفسية	0	0	1	0	0	1	0	0	1	0	0
2	1	0	3		علم نفس	1	5	2	2	2	1		3	5	1	1	2	2	1	2	5	3	0	2	2	0	3	2	2	2	0	1	0	1	0	1	0		2	1	3	3	3	3	3	3	3	3	0
2	1	0	3		علم نفس	1	2	3	2	2	1		6	1	1	1	3	1	1	2	3	2	0	0	0	0	0	3	1	0	0	0	0	0	0	0	0	انا لم اطلب علاج	0	0	0	0	0	1	3	0	0	0	0
2	1	0	1		علم نفس	1	4	2	1	1	1		2	1	1	1	1	3	3	3	3	4	0	0	0	0	0	0	0	0	0	0	0	0	0	0	0	لم اطلب علاج ابدا	0	0	0	0	0	1	0	0	1	0	0
2	1	0	3		علم النفس العيادي	1	3	1	1	1	1		4	1	1	1	2	2	3	5	5	3	1	1	1	0	0	0	0	0	0	0	0	0	0	0	0	اسباب شخصية	0	0	3	3	3	3	3	1	2	2	2
2	1	0	3		Biologie animal	4	5	1	5	3	1		5	1	5	1	2	2	2	3	5	2	0	3	0	0	0	2	2	2	2	0	1	1	0	0	0	كثرة الضجر و الجلوس بالمنزل ادى الى اصابتي بال تفكير الزائد	2	1	1	1	1	3	3	2	1	2	0
2	1	0	1		PR AND PSYCHOLOGY	1	3	1	1	1	3	1	5	5	5	1	1	2	2	3	5	2	0	0	0	0	0	3	0	2	0	0	0	0	1	0	0		1	1	1	2	1	3	2	2	3	0	1
2	1	0	3		ماجستر علم نفس	1	5	2	2	3	1		3	1	1	1	4	1	2	2	5	3	1	0	2	0	0	2	2	0	2	0	0	1	0	0	0		1	1	2	1	1	3	0	1	0	0	1
2	1	0	3		psychology	1	2	1	4	4	1		2	1	1	2	1	2	2	5	5	2	3	2	0	0	2	2	0	0	2	0	0	1	0	0	0		1	1	3	0	1	3	1	1	3	1	0
2	1	0	3		علم نفس	1	5	3	4	4	1		6	2	1	1	5	1	2	5	5	2	3	0	1	0	0	2	0	0	0	0	0	0	0	0	0	مشاكل شخصية	0	0	1	1	1	1	0	3	1	0	0
2	1	0	3		علم نفس	1	5	1	1	1	1		3	1	4	1	5	3	2	4	5	2	1	0	0	0	0	0	0	0	0	0	0	1	0	0	0		1	1	3	3	1	1	2	1	1	1	1
2	1	0	3		علم النفس التوافقي	1	1	3	2	4	1		5	1	1	1	3	2	1	4	5	4	0	0	0	0	0	0	0	0	0	0	0	0	0	0	0	لا شيء	0	0	1	1	3	1	2	0	1	1	0
2	1	0	3		ماستر 2 علم نفس عيادي	1	3	2	3	3	3	1	3	1	1	1	1	2	2	4	5	4	0	0	1	0	0	3	3	3	0	0	0	0	0	0	0	ظروف حياتيه	0	0	0	1	0	1	0	1	1	0	0
2	1	0	3		Clinical psychology	1	2	3	1	3	1		5	1	3	5	5	2	2	3	4	3	0	0	1	0	0	3	0	0	3	0	0	0	0	0	0	Unreasonable anxiety	0	0	2	0	0	2	0	1	0	0	1
2	1	0	1		كيمياء	12	5	3	2	2	1		3	1	1	1	4	2	2	2	2	3	0	0	0	0	0	0	0	3	0	0	0	1	0	0	0		1	1	1	1	1	1	0	1	1	0	0
2	1	0	1	Diploma	علم نفس	1	3	3	3	3	1		3	1	5	1	4	1	1	2	2	1	0	0	0	0	0	0	0	0	1	1	0	1	0	0	0		1	1	1	1	1	1	2	0	1	0	0
2	1	0	3		علم النفس	1	5	2	3	3	1		4	1	1	1	2	2	2	3	4	3	0	2	0	0	0	3	0	0	0	0	0	1	1	1	0		3	1	3	3	2	2	3	3	1	3	2
2	1	0	1		Biology	4	1	4	4	3	3	5	1	1	1	1	4	2	3	3	5	3	0	0	0	0	0	2	2	0	0	0	0	1	0	0	0		1	1	2	1	1	1	1	2	3	0	1
2	1	0	1		Biology	4	5	2	4	2	1		3	1	1	1	3	2	3	2	3	2	0	0	0	0	0	1	0	0	1	0	1	1	0	0	0		2	1	3	2	0	3	1	3	1	1	0
2	1	0	1	ليسونس	علوم اجتماعية	2	5	2	3	3	1		4	1	1	1	2	2	1	5	3	3	2	0	2	0	0	2	2	0	0	0	0	0	0	0	0	تراكمات من الماضي و مشاكله، إضافة إلى المشاكل الأسرية	0	0	0	1	0	3	0	1	0	0	0
2	1	0	3		علم نفس عيادي مهني	1	3	1	1	1	3	1	4	4	1	1	1	3	3	3	5	1	3	3	1	0	3	0	0	0	0	0	0	0	0	0	0	انا اعاني من مرض نفسي مزمن	0	0	3	3	3	3	3	2	1	2	0
2	1	0	3		علوم الحياة والارض	4	5	2	4	2	3	3	6	1	1	1	1	2	1	5	3	2	0	0	0	0	0	0	0	0	0	0	1	0	0	0	0		1	1	1	2	3	1	2	2	2	1	1
2	1	0	3		علم نفس	1	3	2	2	2	1		4	1	1	1	3	1	1	4	5	3	0	3	0	0	0	2	0	0	2	0	1	1	1	0	0		3	1	3	3	3	3	3	3	2	0	2
2	1	0	1		كيمياء	12	1	2	3	2	1		3	1	1	1	3	2	2	4	5	3	0	0	0	0	0	2	0	2	0	0	0	1	0	0	0		1	1	2	1	1	1	2	2	1	1	0
2	1	0	4		medicine	7	1	1	3	1	1		5	1	1	4	2	2	3	3	5	1	0	0	0	0	0	2	2	3	2	0	0	0	0	0	1	Inabiioilty to sleep	1	1	2	2	3	2	3	1	1	3	0
2	1	0	3		Clinical psychology	1	3	3	3	3	3	1	4	1	3	4	2	1	2	3	5	4	0	0	2	0	0	3	3	3	1	0	0	1	0	0	0	موت احد الاقارب، هجرة الاصدقاء، زيادة القلق	1	1	0	0	0	1	1	0	2	0	0
2	1	0	3		علم نفس عيادي توافقي	1	3	2	3	3	1		2	1	1	1	1	2	2	2	3	2	0	0	0	0	0	0	0	2	0	0	0	0	0	0	0	لم اطلب العلاج	0	0	1	1	0	1	1	1	1	0	0
2	1	0	3		Clinical psychology	1	2	3	1	1	1		6	1	5	1	2	2	2	3	5	2	0	0	0	0	0	2	0	0	0	0	0	0	0	0	0	لم اطلب العلاج	0	0	2	1	1	2	3	1	3	1	1
2	1	0	1		علم النفس	1	3	2	3	3	2	2		1	1	1	3	1	1	2	3	4	0	0	0	0	0	0	0	0	0	0	0	0	0	0	0	لم أطلب العلاج	0	0	0	0	0	1	1	0	0	0	0
2	1	0	1		Biology	4	1	3	2	2	1		4	1	3	1	3	1	2	2	4	5	0	0	0	0	0	0	0	0	0	0	0	0	0	0	0	لم أطلب العلاج	0	0	0	0	0	1	0	0	1	0	0
2	1	0	1		علم نفس	1	3	4	4	2	1		1	1	1	1	5	2	2	3	4	3	3	0	0	0	0	2	0	3	1	1	1	1	1	0	0		3	1	1	1	0	0	1	0	0	1	0
2	1	0	1		علم نفس	1	5	2	4	4	1		2	1	3	1	3	1	1	4	4	3	0	0	0	0	0	3	0	3	1	0	0	1	0	0	0		1	1	0	0	1	1	0	1	0	0	1
2	1	0	3		علم نفس	1	3	2	1	3	1		3	5	1	4	2	2	3	2	5	2	0	1	3	0	0	0	0	3	0	0	0	1	0	0	0	ازدياد معدل القلق لدي بسبب كورونا و تدهور الوضع المعيشي	1	1	3	3	2	2	2	3	0	1	3
2	1	0	3		Petrochemical engineering	3	3	2	4	3	1		4	1	1	4	3	1	3	3	4	3	0	0	0	0	0	3	3	3	1	0	0	1	1	0	0		2	1	2	2	2	2	1	0	3	1	0
2	1	0	1		Biology	4	2	3	3	4	1		4	1	1	1	4	1	2	3	4	4	0	0	0	0	0	0	0	0	0	0	0	0	0	0	0	لم اطلب العلاج	0	0	1	1	1	2	1	0	0	0	0
2	1	0	1		Biology	4	1	2	4	2	1		3	1	1	1	3	2	2	2	3	4	0	0	0	0	0	0	0	0	1	0	1	1	1	0	0		3	1	2	2	0	3	0	3	1	0	0
2	1	0	3		علم نفس عيادي	1	2	3	3	3	1		3	1	3	1	3	2	2	3	4	4	0	0	0	0	0	3	0	3	0	0	0	0	0	0	0	لم يدفعني اي حدث للعلاج	0	0	0	0	0	0	0	0	0	0	0
1	1	0	1		Mechanical Engineering	3	2	5	5	5	3	3	4	1	1	1	5	1	1	1	2	5	0	0	0	0	0	0	0	0	0	0	0	0	0	0	0	Nothing	0	0	0	0	0	0	0	0	1	0	0
1	1	0	1		Biology	4	3	3	4	3	3	6	6	1	1	3	3	2	2	4	5	4	2	0	2	0	2	0	0	0	0	0	0	0	0	0	0	NA	0	0	1	1	1	1	1	0	1	0	0
2	1	0	1		Dentistry	18	3	1	3	3	1		5	1	1	1	1	2	2	3	5	4	0	0	0	0	0	0	0	3	0	0	0	1	0	0	0		1	1	1	2	1	0	0	0	0	0	0
2	1	0	1		علم نفس	1	3	4	5	3	1		6	1	1	1	3	2	1	3	5	3	0	0	2	0	0	0	0	0	0	0	0	0	0	0	0	العزلة و الابتعاد عن الناس لفترة طويلة بسبب كورونا /الاوضاع الاقتصادية/	0	0	2	1	1	0	0	1	1	0	0
2	1	0	4		طب عام	7	1	2	2	2	3	1	3	1	1	1	3	2	2	2	2	2	0	0	0	0	0	0	0	0	1	0	1	1	1	0	0		3	1	1	1	1	1	1	1	1	1	1
2	1	0	4		Medical sciences	7	5	2	4	1	1		4	1	1	1	2	1	2	2	4	2	0	0	0	0	0	0	0	0	2	0	0	0	0	0	0		0	0	3	3	1	3	2	3	2	0	1
2	1	0	4		General Medicine	7	5	1	1	1	1		5	1	1	1	1	1	2	3	4	5	0	0	0	0	0	0	0	0	0	0	0	0	0	0	0	I never sought treatment	0	0	1	1	0	0	0	2	0	0	0
2	1	0	2		علم النفس	1	1	3	3	2	1		4	1	1	1	3	2	2	4	5	3	0	0	0	0	0	0	0	0	0	0	0	1	0	0	0		1	1	1	1	1	2	1	2	1	0	0
2	1	0	3		علم النفس	1	3	5	4	4	1		5	1	3	1	1	1	1	2	1	3	0	0	0	0	0	0	0	0	0	0	1	1	0	0	0		2	1	3	3	0	3	0	1	1	1	0
2	1	0	3		علم نفس عيادي	1	3	2	3	3	2	4		1	2	1	4	3	1	2	4	3	0	1	1	0	0	0	0	0	1	1	0	0	0	0	0	الاجواء الأسرية	0	0	1	1	1	1	1	1	1	1	0
2	1	0	4		طب عام	7	3	2	3	2	1		3	1	4	4	3	1	1	3	4	1	0	2	2	0	2	0	0	2	0	0	0	0	0	0	0	موضوع شخصي	0	0	3	3	3	3	3	3	3	1	1
2	1	0	3		علم نفس عيادي توافقي	1	3	1	3	4	1		5	1	4	1	1	1	3	1	3	2	0	0	0	0	0	0	0	0	0	0	0	1	0	0	0		1	1	3	2	0	3	2	2	2	0	0
1	1	0	1		Biology	4	2	3	5	5	2	2		1	1	4	5	2	2	3	4	4	0	2	2	0	0	2	2	2	0	3	1	1	0	0	0	Family issues, Relationship issues	2	1	0	1	0	2	0	3	1	0	0
2	1	0	3		clinical and public health nutrition	6	3	4	4	4	2	3		1	1	1	4	2	2	1	1	5	0	0	0	0	0	0	0	0	0	0	0	0	0	0	0	لا يوجد	0	0	1	0	0	0	0	0	0	0	0
2	1	0	3		Clinical and public health nutrition	6	2	2	3	3	1		2	1	1	1	3	2	1	3	5	2	0	0	0	0	0	0	0	0	0	0	0	1	0	0	0		1	1	3	2	3	2	1	0	2	2	0
2	1	0	3		Clinical and Publoc Health Nutrition	6	3	2	4	4	1		4	1	1	3	3	2	3	2	3	3	0	0	0	0	0	0	0	0	0	0	0	0	0	0	0	لم أطلب علاج نفسي (اعاني من pcos من الممكن أن يكون التعب و قلة الطاقة من العوارض المرتبطة بالpcos)	0	0	0	1	1	1	1	1	1	0	0
2	1	0	3		Nutrition	6	4	2	4	3	3	1	5	1	1	1	3	2	1	3	3	3	0	2	2	0	0	0	0	0	0	0	0	0	0	0	0	اسباب شخصية	0	0	3	3	1	1	1	1	0	1	1
2	1	0	5		Nutrition	6	2	1	2	2	1		2	1	1	1	3	2	2	4	4	2	0	0	0	0	0	0	0	0	0	0	1	0	0	0	0		1	1	1	1	0	1	1	0	0	0	0
2	1	0	3		Clinical and public health	10	3	3	2	2	1		5	1	1	1	3	2	2	3	4	3	0	0	0	0	0	0	0	0	0	0	0	1	0	0	0		1	1	0	0	1	1	0	0	0	0	0
2	1	0	3		Masters in Clinical Psychology	1	5	2	3	5	1		4	1	1	1	3	1	2	4	4	2	0	1	1	0	0	0	0	2	0	0	0	1	0	0	0		1	1	2	2	3	1	2	2	2	1	0
2	1	0	3		Public health nutrition	6	2	2	3	4	1		4	1	1	1	2	2	2	3	1	2	1	0	0	3	0	0	0	0	0	0	0	0	0	0	0	No	0	0	1	0	1	2	2	0	1	0	0
2	1	0	3		Nutrition and dietetics	6	3	2	3	3	1		5	1	1	1	3	2	2	3	4	3	0	0	0	0	0	0	0	0	0	0	1	1	1	0	0		3	1	1	1	0	1	0	0	0	0	0
2	1	0	2		English literature	20	5	3	5	5	1		4	1	4	1	3	2	1	2	1	1	0	0	0	0	0	1	1	2	1	0	0	0	1	0	0		1	1	3	2	3	3	1	3	1	0	1
2	1	0	3		علم التغذية	6	5	1	4	3	1		4	1	4	1	1	2	1	3	2	3	2	0	2	0	0	0	0	0	0	0	1	1	1	0	0		3	1	3	3	1	2	1	1	2	1	0
2	1	0	3		Nutrition and dietitics	6	3	3	5	5	2	2		1	1	1	4	2	2	3	4	3	0	0	0	0	0	3	3	3	0	0	0	1	0	0	0		1	1	1	1	1	1	1	0	0	0	0
2	1	0	3		M2 public health nutrition	6	2	2	4	4	1		6	1	1	1	3	3	1	5	3	5	0	0	0	0	0	0	0	0	0	0	0	1	0	0	0		1	1	1	1	1	2	3	1	0	1	1
2	1	0	2		اخصائية تغذية و حمية	6	3	2	3	3	1		3	1	1	1	3	2	2	2	3	2	0	0	0	0	0	0	0	0	0	0	1	1	0	0	0		2	1	2	2	2	2	2	0	1	1	0
2	1	0	3		علم النفس	1	4	3	3	3	1		4	1	1	1	4	2	2	5	5	4	0	0	0	0	0	0	0	0	0	0	0	1	0	0	0		1	1	1	1	1	1	1	0	0	0	0
1	1	0	1		Civil Engineering	3	1	3	4	2	1		4	1	1	1	2	2	1	2	1	2	0	0	0	0	0	0	0	0	0	0	0	1	0	0	0		1	1	3	2	1	2	2	3	3	2	2
2	1	0	4		Medicine	7	2	2	3	2	2	3		1	1	1	3	2	2	4	3	5	0	0	0	0	0	0	0	0	0	0	0	0	0	0	0		0	0	1	1	0	1	1	1	0	0	0
2	1	0	1		طب اسنان	18	2	1	1	2	1		2	1	1	1	1	2	2	4	5	4	0	0	0	0	0	0	0	0	0	0	0	0	0	0	0	لم اطلب علاج	0	0	2	2	2	2	1	2	3	0	1
2	1	0	3		علم نفس	1	5	3	2	3	1		5	1	1	1	2	3	1	5	5	3	1	0	2	0	0	0	0	0	0	0	0	1	0	0	0		1	1	2	1	1	2	1	0	1	0	0
2	1	0	1		Nutrition	6	5	2	4	4	1		3	1	1	1	3	2	1	1	2	3	3	0	0	2	0	2	0	2	0	0	1	1	1	0	0		3	1	2	1	2	2	3	3	0	2	0
2	1	0	1		Psychology	1	1	1	3	2	1		3	3	1	2	4	2	1	1	3	1	0	0	0	0	0	0	0	3	0	0	1	1	1	0	0		3	1	2	3	3	3	3	2	2	1	0
2	1	0	3		علم نفس	1	3	1	1	2	1		4	1	1	1	2	1	1	5	5	3	0	0	0	0	0	0	0	3	0	0	0	1	0	0	0		1	1	1	1	1	3	3	2	1	3	3
1	1	0	1		Electrical and computer engineering	3	1	2	4	4	1		4	1	1	4	5	2	3	3	5	3	0	0	0	0	0	0	1	3	0	1	1	1	1	1	1		5	1	1	2	3	1	2	3	1	0	1
2	1	0	1	إجازة / سنة ثانية	علوم إجتماعية	2	2	2	4	4	1		2	1	1	1	2	2	2	2	2	3	0	0	0	0	0	0	0	0	0	0	0	0	0	0	0	لا شيء	0	0	1	1	1	1	1	0	1	1	1
2	1	0	3		انثروبولوجيا	15	5	1	4	4	3	1	2	1	1	1	1	2	2	2	5	4	0	0	0	0	3	0	0	0	0	0	0	0	0	0	0	لم اطلب	0	0	1	1	1	1	1	0	0	1	0
2	1	0	3		تنمية إقتصادية وإجتماعية	8	5	2	3	4	3	1	5	1	5	1	3	1	2	2	2	2	0	0	0	0	0	0	0	0	0	0	1	1	0	0	0		2	1	1	3	3	3	3	2	1	0	0
2	1	0	3		Socioeconomic development- Sociology	8	5	3	5	3	3	1	4	1	1	1	3	2	3	2	4	3	0	0	0	0	0	0	0	0	0	0	0	1	0	0	0		1	1	3	3	2	3	2	1	1	1	0
2	1	0	1	اجازة في العلوم الإجتماعية	علوم اجتماعية	2	2	2	2	1	1		3	1	1	1	1	2	2	4	4	3	0	0	0	0	0	0	0	0	0	0	1	1	0	1	0		3	1	3	2	2	3	3	1	2	2	2
2	1	0	3		تنمية اقتصادية و اجتماعية	8	3	4	3	3	1		3	5	1	4	5	2	2	2	2	3	0	0	1	0	0	0	0	0	0	0	0	0	1	0	0		1	1	0	0	1	1	1	0	0	0	0
2	1	0	3		علم الاجتماع التربوي	2	2	2	3	3	1		3	1	3	1	4	1	1	2	2	3	0	0	0	0	0	0	0	0	0	0	0	0	0	0	0	لا جواب	0	0	0	0	0	1	1	0	1	1	0
2	1	0	1		Social science	2	2	2	2	3	1		6	1	1	1	4	2	2	5	5	3	0	0	0	0	0	3	0	3	3	0	0	0	1	0	0		1	1	1	1	1	1	1	1	1	0	0
2	1	0	4		Economical and social Development	8	5	4	4	3	3	1	5	1	1	1	4	1	2	5	5	1	2	2	2	2	2	2	2	2	2	2	0	0	1	0	0		1	1	2	2	2	2	2	3	3	3	0
2	1	0	3		علم نفس إجتماعي	2	3	2	5	5	1		3	1	2	1	3	2	2	5	5	3	0	0	0	0	0	0	0	0	0	0	0	0	0	0	0	لم اطلب علاج	0	0	1	1	0	0	0	0	0	0	0
2	1	0	1		ماستر موارد بشرية	21	3	5	4	5	1		4	1	4	5	4	2	2	5	5	4	3	3	3	0	0	0	0	0	0	0	0	0	0	0	0	مشكلة عائلية	0	0	0	0	0	0	0	0	0	0	0
2	1	0	1		علم اجتماع	2	5	4	3	3	1		5	1	1	1	5	1	1	1	2	4	0	0	0	0	0	0	0	0	0	0	0	0	0	0	0	لم اطلب علاج	0	0	0	1	1	1	0	0	0	0	0
2	1	0	3		انثروبولوجيا	15	5	1	4	4	3	1	2	1	2	1	4	2	2	2	4	4	3	0	0	0	3	0	0	0	0	0	0	0	0	0	0	لم اطلب	0	0	1	1	1	1	1	0	0	1	0
2	1	0	3		انثروبولوجيا	15	3	1	3	3	1		3	4	1	1	1	2	2	5	5	2	0	0	0	0	0	0	0	0	0	0	0	0	0	0	0	لم اطلب	0	0	0	0	0	1	0	0	0	0	0
2	1	0	3		Social psychology	1	2	3	1	1	1		4	5	1	4	3	1	1	2	2	3	0	0	2	0	0	3	0	2	1	0	1	1	0	0	0		2	1	0	0	1	1	1	0	0	0	0
2	1	0	3		HR management	21	3	2	2	3	3	4	4	1	3	4	4	2	2	4	5	2	1	0	1	0	0	3	3	0	3	0	0	0	0	0	0	Marital relationship	0	0	1	1	0	1	0	1	0	1	0
2	1	0	3		علم اجتماع السياسة	9	3	2	4	3	1		5	1	1	1	2	2	2	2	2	3	3	0	1	0	0	0	0	0	0	0	0	0	0	0	0	تعب نفسي وتوتر	0	0	1	1	1	2	2	0	1	0	0
2	1	0	2		علوم اجتماعية	2	5	2	1	1	1		6	4	1	1	3	2	1	5	4	2	0	0	0	0	0	0	0	0	0	0	0	0	0	0	0	لا شيء	0	0	3	3	3	3	3	1	3	3	0
2	1	0	3		علم الاجتماع السياسي	9	2	2	3	5	1		4	1	1	1	3	1	2	1	2	4	0	0	0	0	0	0	0	0	0	0	0	0	0	0	0	لم اطلب علاج	0	0	1	1	1	1	1	0	0	0	0
2	1	0	2		اجتماع	2	1	3	5	4	1		3	1	1	1	3	1	1	3	3	2	0	0	0	0	0	0	0	0	0	0	0	0	0	1	0		1	1	1	2	2	2	2	1	2	1	1
2	1	0	3		التنمية الاقتصادية والاجتماعية	8	4	2	2	1	1		4	4	5	1	1	2	1	5	5	2	2	2	2	2	0	2	2	3	1	0	1	0	0	0	0		1	1	1	2	2	1	2	1	1	2	2
2	1	0	1		Premed	4	5	5	5	5	1		2	5	1	1	5	2	1	1	5	2	0	0	0	0	0	0	0	0	0	0	0	1	1	1	0		3	1	3	3	3	3	1	3	3	3	3
2	1	0	3		تنمية اقتصادية واجتماعية	8	3	1	3	3	1		3	1	1	1	3	2	2	3	3	3	2	0	2	0	0	0	0	0	0	0	1	0	0	0	0		1	1	0	0	1	1	1	0	2	1	0
2	1	0	3		انجاز السنة التعليمية	11	3	2	2	2	1		3	1	1	1	1	2	2	2	2	2	0	0	0	0	0	0	0	0	0	0	0	0	0	0	0	لا	0	0	0	0	0	0	0	0	0	0	0
2	1	0	3		علم نفس اجتماعي	1	5	3	3	3	1		3	1	1	1	3	2	1	2	4	2	0	0	0	0	0	1	3	0	3	0	0	1	0	0	0		1	1	1	1	0	2	0	1	2	1	0
2	1	0	3		علم اجتماع	2	5	3	3	3	1		4	1	4	1	3	1	1	1	2	1	2	2	2	0	2	1	1	3	1	1	0	0	0	0	0	قلف مستمر و تراجع ساعاة النوم شكوك بعدم الاستمرارية في اي مجال	0	0	3	3	1	1	2	1	1	0	1
2	1	0	2		علوم إجتماعية	2	3	5	3	4	1		3	1	1	1	5	2	1	3	5	3	0	0	0	0	0	0	0	0	0	0	0	0	0	0	0		0	0	2	1	1	1	1	0	0	0	0
2	1	0	3		انتروبولوجيا	15	3	3	3	3	1		4	5	4	1	3	2	2	3	3	3	0	0	0	0	0	3	3	3	3	0	0	0	1	0	0		1	1	1	0	1	0	1	0	1	0	0
2	1	0	3		Social Psychology	1	3	2	3	3	1		1	1	4	1	4	1	1	4	2	3	1	1	1	0	1	0	0	3	2	0	0	0	0	0	0	To be happy and live in peace	0	0	1	3	3	1	2	2	1	1	0
2	1	0	1		علم نفس	1	5	3	3	2	1		3	4	4	1	3	3	1	2	3	3	2	0	0	0	0	0	2	2	0	0	0	1	0	0	0		1	1	1	3	3	3	3	0	1	0	0
2	1	0	3		علم نفس إجتماعي	1	3	4	5	5	1		1	5	5	1	5	1	1	2	2	2	2	0	0	0	0	0	0	3	0	0	0	0	0	0	0	لم اطلب	0	0	1	1	1	1	1	1	1	0	0
2	1	0	3		علم الاجتماع العائلي	2	4	3	3	4	1		1	1	4	1	5	1	1	2	2	4	0	0	0	0	0	0	0	0	0	0	0	0	0	0	0	لم أطلب أي علاج	0	0	1	1	3	3	0	0	1	0	0
2	1	0	3		ماستر ٢ انثروبولوجيا	15	3	1	3	3	1		6	1	1	1	2	1	1	4	5	4	3	1	1	0	0	1	0	0	0	0	1	0	0	0	0		1	1	2	2	3	3	3	1	2	2	2
2	1	0	1		علم نفس	1	4	2	4	5	1		4	1	1	1	4	1	1	1	1	4	3	0	3	0	0	3	1	0	0	0	0	1	0	0	0	وضع الزوج الباحث عن العمل و انعكاس سلوكه على أفراد أسرته من زوجة و أولاد	1	1	0	0	0	1	0	0	0	0	0
2	1	0	3		علم اجتماع تربية	11	2	2	5	5	1		5	1	1	1	3	1	2	2	3	3	0	1	1	0	0	1	1	1	1	0	0	0	0	0	0	التأكد من التوازن العقلي في اخذ القرارات	0	0	2	2	1	1	1	0	1	1	0
2	1	0	3		Nutrition and dietetics	6	3	2	3	4	1		5	1	1	1	4	2	2	3	4	3	2	0	0	0	0	0	0	0	2	0	0	0	0	0	0	I didn’t seek treatment	0	0	1	1	1	1	0	0	1	0	0
2	1	0	3		Nutrition and Dietetics	6	3	3	5	5	1		6	1	1	1	3	2	2	4	4	3	0	0	0	0	0	2	2	0	2	0	1	1	1	1	0		4	1	1	1	0	1	1	1	0	0	0
2	1	0	1		أدب فرنسي	20	5	1	1	2	1		5	1	1	1	1	1	1	5	5	2	0	0	0	0	0	0	0	0	0	0	1	1	0	0	0		2	1	3	3	3	3	3	3	3	3	3
2	1	0	1		CS	16	3	2	2	2	1		4	1	3	1	2	2	1	2	4	2	0	0	0	0	0	0	0	0	0	0	0	1	1	1	0		3	1	1	3	1	3	1	1	2	3	0
2	1	0	5		Psychology	1	3	2	3	3	2	4		1	1	1	3	1	1	3	3	4	2	0	0	0	0	0	0	3	0	0	0	0	0	0	0	تراكم الصغوط	0	0	0	0	0	1	0	0	0	0	0
2	1	0	4		Medecine	7	5	4	2	5	3	2	4	1	1	1	4	2	2	1	1	4	0	0	0	0	0	0	0	0	0	0	0	0	0	0	0	Nothing	0	0	0	0	0	0	0	0	1	0	0
1	1	0	1		Economics	8	2	3	3	2	3	3	4	1	1	1	3	2	2	4	5	2	3	0	0	0	0	2	0	0	0	0	1	1	0	0	0		2	1	1	0	0	1	3	2	2	0	0
1	1	0	1		Architecture	14	2	2	1	1	1		5	1	4	1	4	1	2	4	5	2	0	0	2	0	2	2	0	2	0	0	0	1	1	1	0		3	1	3	2	3	3	3	3	3	1	3
1	1	0	1		Mathematics	17	4	1	3	4	1		5	1	1	1	1	2	2	4	5	2	0	0	0	0	0	0	0	0	0	0	0	1	0	1	0		2	1	0	3	1	3	0	3	0	0	0
2	1	0	3		Banking and finance	5	5	2	4	2	1		3	1	1	1	1	2	1	2	3	2	0	0	0	0	0	0	0	0	0	0	0	0	0	0	0		0	0	3	2	0	2	1	1	0	0	0
1	1	0	3		MSBA	5	5	1	3	2	2	4		5	1	1	1	2	1	3	5	2	0	0	0	0	0	0	0	0	0	0	0	1	0	0	0		1	1	3	3	2	3	3	3	3	1	3
1	1	0	3		Business Analytics	5	3	3	3	1	1		1	5	1	5	4	1	1	3	5	4	0	0	0	0	2	2	0	2	0	0	0	1	1	0	0		2	1	0	1	0	1	1	1	2	0	0
1	1	0	3		Business Analytics	5	3	2	3	2	1		6	1	1	2	4	1	2	2	5	4	3	0	0	0	0	0	0	0	0	0	0	0	0	0	0	N/A	0	0	0	0	1	0	1	1	0	0	0
2	1	0	3		ارشاد و توجيه نفس-إجتماعي	2	2	3	3	4	1		5	1	4	1	4	1	1	5	5	3	0	0	0	0	0	2	2	0	0	0	0	1	0	0	0		1	1	1	2	1	3	2	0	2	2	0
2	1	0	3		علم اجتماع العمل	2	3	3	3	3	1		3	1	3	1	3	2	2	2	3	2	0	0	0	2	0	2	0	3	0	0	0	1	0	0	0		1	1	1	1	1	1	0	0	2	2	0
2	1	0	3		ارشاد وتوجيه نفسي اجتماعي	2	5	1	3	1	3	2	2	1	1	1	1	2	2	2	2	2	0	0	0	0	0	0	0	3	0	1	0	0	0	0	0	لا يوجد	0	0	0	0	0	3	0	0	0	0	0
2	1	0	3		علوم اجتماعية، ماستر علم اجتماع السياسة	2	5	2	4	4	1		3	1	1	1	3	3	2	5	5	3	0	0	0	0	0	0	0	0	0	0	0	0	0	0	0	لا شيء	0	0	1	1	1	1	0	0	0	0	0
2	1	0	3		علم اجتماع العمل	2	2	2	4	2	1		3	1	4	1	1	2	3	2	4	2	1	0	0	0	0	0	0	0	0	0	0	0	0	1	0		1	1	0	1	1	1	1	0	0	0	0
2	1	0	3		ارشاد و توجيه نفسي اجتماعي	2	3	3	3	3	3	1	4	1	1	1	4	2	2	5	4	3	0	0	0	0	0	0	0	0	0	0	0	0	1	0	0		1	1	1	1	0	1	1	0	0	0	0
2	1	0	3		عام إجتماع سياسة	2	3	3	3	3	2	3		1	3	1	3	2	2	3	3	4	0	0	0	0	0	0	0	0	0	0	0	0	0	0	0	لم اباشر هكذا علاج ابدا	0	0	1	1	1	1	0	0	0	0	0
2	1	0	1		علوم إجتماعية	2	2	4	3	3	1		3	1	1	1	4	2	2	5	5	2	0	0	0	0	0	2	2	2	0	0	0	1	0	0	0		1	1	2	2	3	1	1	1	1	3	1
2	1	0	1	السنة الثالثة من مرحلة الإجازة الجامعية	العلوم الاجتماعية	2	4	2	4	5	1		3	1	5	1	3	2	3	3	4	2	0	0	0	0	0	0	0	2	0	0	0	1	0	0	0		1	1	1	1	2	2	1	0	1	0	0
2	1	0	2		علوم اجتماعيه	2	3	1	3	3	1		2	1	1	1	1	1	1	2	2	3	0	0	0	0	0	0	0	0	0	0	0	0	0	0	0	لا شيء	0	0	3	3	3	3	3	3	3	3	3
2	1	0	3		علوم اجتماعية	2	5	1	3	4	1		3	1	1	1	4	2	3	5	5	2	0	1	2	2	3	2	0	0	2	0	0	1	0	0	0	إخضاع بلدنا لبنان للإملاءات الصهيونية و الأمريكية و السعودية الوهابية.. و عدم السماح للدول بالتحرر من هذه القيود و التوجه نحو من يريد بناء اقتصاد.	1	1	1	1	2	1	2	1	3	2	0
2	1	0	1		العلوم الاجتماعية	2	3	1	1	1	3	2	2	1	1	1	3	2	3	5	5	2	3	0	0	0	0	0	0	2	0	0	0	0	0	0	0	مشاكل عائليه	0	0	2	1	3	3	0	1	0	0	0
2	1	0	2		علوم اجتماعية	2	1	3	3	3	2	2		1	1	1	4	2	3	4	5	2	2	0	0	0	0	2	2	2	1	0	0	0	0	0	0	الانعزال عن المجتمع / توقف التعليم الحضوري في الجامعة/ الحياة الاجتماعية لم تعد مثل السابق.	0	0	1	2	1	1	1	1	0	0	1
2	1	0	3		الارشاد والتوجيه النفس الاجتماعي	2	3	3	3	3	1		3	1	1	1	3	2	2	4	3	3	0	0	0	0	0	0	0	2	0	0	0	0	1	0	0		1	1	2	1	0	1	1	0	0	0	1
2	1	0	2		علوم اجتماعية	2	5	2	2	2	1		4	1	3	1	1	2	2	2	2	2	0	0	0	0	0	0	3	0	0	0	0	1	0	0	0		1	1	3	3	3	3	3	0	3	3	3
2	1	0	3		علوم اجتماعية	2	5	3	2	2	2	2		2	2	2	5	2	1	5	4	4	0	0	0	0	0	3	0	2	0	0	0	0	1	0	0		1	1	3	3	1	2	3	3	1	1	0
2	1	0	1		علوم اجتماعية	2	3	3	3	3	1		3	1	1	1	3	2	2	4	5	2	2	2	2	0	0	3	3	2	2	0	0	1	1	1	0		3	1	3	3	1	2	2	2	3	3	2
2	1	0	3		علم إجتماع سياسي	9	2	2	3	3	1		4	1	2	1	3	1	1	3	4	2	0	0	0	0	0	0	0	0	0	0	0	0	1	0	0		1	1	1	1	3	2	3	0	2	1	0
2	1	0	1		علوم إجتماعية	2	1	1	2	4	1		3	1	1	1	1	3	1	5	3	1	0	0	0	0	0	0	0	0	0	1	1	0	0	0	0		1	1	1	3	2	3	3	1	2	0	0
2	1	0	1		علوم إجتماعية	2	3	3	3	3	1		2	1	2	1	5	2	3	4	5	4	0	0	3	0	0	3	3	0	0	0	0	1	0	0	0		1	1	2	1	1	2	1	2	1	1	0
2	1	0	1		العلوم الإجتماعية	2	3	2	2	1	1		1	1	1	1	2	3	2	2	4	1	0	0	0	0	0	0	0	0	0	0	0	1	0	0	0		1	1	2	3	3	3	1	1	2	1	0
2	1	0	1		علوم اجتماعية	2	5	1	1	1	1		5	1	5	1	1	2	1	4	5	2	0	0	0	0	0	0	0	0	0	0	0	0	0	0	0	لم اخضع	0	0	1	2	3	1	1	0	1	1	0
2	1	0	1	اجازة	علوم اجتماعية	2	5	2	3	1	1		3	1	1	1	3	2	2	5	5	2	0	0	0	0	0	0	0	0	0	0	0	1	0	0	0		1	1	2	2	1	1	1	3	1	1	2
2	1	0	3		علم اجتماع سياسي	9	5	2	3	3	1		5	1	1	1	3	2	2	4	4	3	0	0	0	0	0	0	0	0	0	0	0	0	0	0	0	لم اطلب	0	0	0	0	0	1	0	1	0	0	0
2	1	0	1		علوم إجتماعية	2	5	2	4	2	1		4	3	5	1	3	1	3	5	5	1	0	0	0	0	0	0	0	0	0	0	0	0	0	0	0	لم أتلقى علاج نفسي	0	0	2	3	2	1	1	0	0	0	0
2	1	0	1	اجازة علوم إقتصادية	علوم إقتصادية	8	4	2	3	3	1		5	1	1	1	4	2	2	3	2	2	0	0	0	0	0	0	0	3	0	0	0	0	0	0	0		0	0	1	1	1	1	1	1	1	0	0
2	1	0	1		علوم إجتماعية	2	5	1	3	1	1		3	1	1	1	1	1	3	4	5	3	0	0	0	0	0	0	0	1	0	0	0	0	0	0	0	اخرى	0	0	1	1	2	3	3	2	1	1	0
2	1	0	1		علوم اقتصادية	8	3	2	2	3	3	1	5	1	4	1	3	2	1	4	5	4	0	0	0	0	0	0	0	3	0	0	1	0	0	0	0		1	1	2	2	2	3	2	0	1	1	0
2	1	0	3		ارشاد وتوجيه نفس- اجتماعي	2	4	3	3	3	1		4	1	1	1	1	1	1	2	2	4	0	0	0	0	0	0	0	0	0	0	0	0	0	0	0	لم اطلب العلاج اصلا	0	0	0	0	0	0	0	0	0	0	0
2	1	0	1		علوم اجتماعية	2	4	4	3	3	1		5	5	1	1	4	2	2	2	3	3	0	0	0	0	0	0	0	0	0	0	0	0	0	0	0	لم اطلب العلاج	0	0	3	2	3	3	0	0	0	0	0
2	1	0	3		الإرشاد والتوجيه النفس-اجتماعي	2	5	3	4	4	1		4	1	1	1	4	2	1	4	5	3	0	0	0	0	0	2	0	0	2	0	1	1	0	1	0		3	1	2	1	3	2	2	1	1	1	0
2	1	0	3		علم اجتماع العمل	2	3	3	3	3	1		3	1	1	1	5	1	1	3	3	3	0	0	0	0	0	0	0	0	0	0	0	0	0	0	0	لم غطلب العلاج	0	0	0	0	0	1	0	0	0	0	0
2	1	0	2		علوم إقتصادية	8	5	2	2	2	1		4	1	1	1	4	2	2	4	5	2	0	0	0	0	0	0	0	0	0	0	0	1	0	0	0		1	1	1	1	0	2	2	3	3	0	0
2	1	0	2		علوم اجتماعية	2	4	1	2	2	1		2	1	1	1	3	2	2	0	5	1	0	0	0	0	0	0	0	0	0	0	0	0	0	0	0	لم اطلب علاج ل داعي لهذا الامر ينحل الامر بتخفيف الضغوطات اليومية.والخروج من المكان المعتاد ويتحسن الامر.	0	0	1	1	1	3	1	1	1	1	0
2	1	0	2		علوم اجتماعية	2	2	2	2	4	1		1	1	1	1	4	3	2	4	5	2	0	0	0	0	0	0	0	3	0	0	0	1	1	0	0	ضغوط الحياة	2	1	0	1	1	3	3	0	3	3	3
2	1	0	1		العلوم الاجتماعية	2	3	4	3	3	1		4	1	1	1	4	2	2	3	5	2	0	0	0	0	0	0	0	0	3	0	0	1	1	0	0		2	1	2	1	2	1	1	2	2	0	0
2	1	0	3		الارشاد والتوجيه النفس اجتناعي	2	2	3	4	4	2	3		4	4	1	3	1	1	2	3	3	3	0	1	0	0	0	0	0	1	0	0	0	0	0	0	احداث ماضيه في فترة المراهقة والطفولة	0	0	1	1	1	1	1	0	0	0	0
2	1	0	3		إرشاد و توجيه نفس إجتماعي	2	2	1	2	2	3	1	2	1	1	1	1	1	2	4	5	3	0	0	0	0	0	0	0	0	0	0	0	0	0	0	0	لم ألجأ للعلاج	0	0	2	1	1	2	1	0	0	0	0
2	1	0	3		إرشاد وتوجيه نفس-إجتماعي	2	2	1	3	3	3	1	3	1	1	1	1	1	3	3	5	2	0	2	0	0	0	0	0	3	0	0	1	0	0	0	0		1	1	2	2	1	1	1	1	0	0	0
2	1	0	1	سنة ثانية علوم اجتماعية	علوم اجتماعية	2	4	3	3	3	1		3	1	3	1	5	1	1	3	4	3	0	0	0	0	0	0	0	0	0	0	0	0	0	0	0	لم اطلب العلاج	0	0	1	2	0	1	0	0	0	0	0
2	1	0	5		ارشاد تربوي	11	3	2	5	5	1		5	5	1	5	4	1	1	5	5	2	3	0	3	0	0	0	0	0	0	0	0	0	0	0	0	ضغوط عمل، ضغوط الحياة اليومية	0	0	3	3	1	1	3	3	0	0	1
2	1	0	5		تربية	11	5	1	2	3	3	1	5	1	1	4	3	1	1	2	4	1	3	3	0	0	0	2	2	0	0	2	1	1	0	0	0		2	1	2	1	2	2	2	2	2	2	0
2	1	0	5		علم النفس العيادي	1	4	3	3	5	1		4	1	1	3	5	2	2	1	1	4	1	0	1	0	0	2	3	0	1	0	0	0	0	0	0	هذا مطلوب للتمكن من ممارسة مهنتي كمعالجة نفسية	0	0	1	1	0	1	1	1	0	1	0
2	1	0	5		لغة عربية	20	5	3	5	4	1		5	1	4	1	4	2	1	4	5	3	3	1	3	0	1	0	0	0	0	0	0	1	0	0	0		1	1	1	1	1	2	1	1	2	0	1
2	1	0	5		Educational sciences	11	3	2	2	3	1		5	1	1	1	3	1	1	2	3	2	0	0	0	0	0	0	0	0	0	0	1	1	0	1	0		3	1	1	1	1	1	1	2	2	0	0
2	1	0	5		تاريخ وسيط	22	1	2	4	3	3	2	5	1	5	1	3	2	3	3	5	3	0	0	0	0	0	0	0	0	0	0	1	1	0	0	0		2	1	2	1	1	1	3	1	3	1	0
2	1	0	5		فنون تشكيلية	36	4	2	4	4	2	2		1	1	1	5	1	2	4	3	3	2	2	2	0	0	2	0	2	0	0	0	1	0	0	0		1	1	1	1	0	0	0	1	0	1	0
2	1	0	1	اجازة	علوم اجتماعية	2	5	1	3	3	1		1	1	1	1	1	2	3	5	5	2	0	0	0	0	0	0	0	0	0	0	0	0	0	0	0		0	0	2	2	3	3	1	0	1	0	0
1	1	0	4		Medicine		3	3	3	3	3	4	5	1	1	1	4	2	2	3	5	5	0	0	0	0	0	0	0	0	0	0	0	0	0	0	0	None	0	0	3	2	1	1	0	0	0	0	1
1	1	0	4		Medicine	7	2	2	3	3	3	3	5	1	1	3	3	2	2	3	5	4	0	0	0	0	0	0	0	0	0	1	0	0	0	0	0	None	0	0	0	1	0	0	0	0	0	0	0
1	1	0	4		Medicine	7	4	3	1	3	1		6	1	5	1	4	2	2	5	5	3	0	0	0	0	0	0	0	0	0	0	0	0	0	0	0	None	0	0	0	0	0	0	0	0	0	0	0
1	1	0	4		Medicine	7	3	3	3	1	1		5	1	1	1	2	2	3	4	5	2	2	0	2	0	0	3	0	2	1	1	0	1	1	0	1		3	1	1	2	3	3	1	1	3	0	2
1	1	0	4		Medicine	7	5	3	2	2	3	4	6	1	1	1	4	1	1	4	5	4	0	0	0	0	0	2	0	0	1	0	0	0	0	0	1		1	1	3	1	3	2	1	1	1	1	0
1	1	0	4		MED2	7	1	1	4	4	3	6	6	5	1	3	1	1	1	3	5	2	0	0	0	0	0	0	0	0	1	0	0	0	0	0	0	Academic anxiety	0	0	1	2	2	3	1	3	3	0	1
1	1	0	4		md	7	2	1	2	2	3	2	5	1	1	1	1	1	2	4	5	3	0	0	0	0	0	0	0	0	0	0	0	0	0	0	0	none	0	0	1	1	1	1	1	0	1	0	0
1	1	0	4		Medicine	7	4	1	4	5	3	3	4	1	1	2	5	2	2	5	5	3	0	0	1	0	0	0	0	3	0	0	1	0	1	0	0		2	1	0	1	1	1	1	0	1	0	0
1	1	0	4		Med 2	7	1	1	1	1	3	6	6	1	1	3	1	2	2	3	5	1	0	2	2	0	2	2	2	2	2	0	1	0	1	0	1	Med school	3	1	3	3	3	3	3	3	3	3	1
1	1	0	4		Medicine	7	3	1	3	3	1		6	1	1	1	3	1	2	3	4	5	0	0	0	0	0	0	0	0	0	0	0	0	0	0	0	Never	0	0	1	0	0	1	0	0	0	0	0
2	1	0	5		علوم اجتماعية	2	3	1	3	3	1		6	1	1	1	3	1	2	2	3	4	0	0	2	2	0	0	0	0	0	0	0	0	0	0	0	عدم الامان والاستقرار النفسي وضياع الهدف والعجز عن وضع خطة للمستقبل وربما يكون كل ما سبق سبب في ذلك	0	0	3	1	1	1	1	1	1	0	0
2	1	0	1		علم نفس	1	2	1	3	4	1		2	1	1	1	1	2	1	3	2	3	1	1	0	1	0	3	2	2	0	0	0	0	1	0	0		1	1	2	0	2	1	2	0	1	0	3
1	1	0	3		Engineering Management	3	2	3	3	3	3	1	5	1	1	4	2	1	1	0	3	2	1	2	2	2	2	2	2	2	1	2	1	0	0	0	0		1	1	1	2	2	1	2	0	0	0	0
1	1	0	1		I am a freshman but would like to major in Business	5	1	4	3	4	1		4	1	5	5	4	2	2	2	5	3	2	2	2	0	2	0	0	1	1	1	1	1	1	0	0	Covid-19	3	1	3	3	0	2	0	2	1	2	1
1	1	0	1		Computer Science	16	2	4	5	3	1		3	1	1	2	2	1	2	3	5	4	0	0	0	0	0	0	0	0	0	3	0	0	0	0	0	Personal Issues	0	0	3	1	0	1	2	0	0	0	0
1	1	0	3		Masters in Public Health	10	3	3	5	2	1		4	4	4	1	2	1	2	1	3	2	2	0	0	0	0	0	3	2	2	0	0	1	1	1	0		3	1	2	3	2	3	2	2	2	2	1
1	1	0	3		CMPS	16	3	1	2	2	2	2		1	1	1	2	2	1	4	5	2	0	0	0	0	0	2	2	0	0	0	0	0	1	0	0		1	1	1	2	3	3	1	1	0	0	3
1	1	0	1		Economics	8	5	2	4	3	3	2	4	5	1	5	4	2	1	2	5	1	3	1	2	0	2	2	1	0	1	1	1	1	1	0	0		3	1	2	1	3	1	3	3	2	2	2
1	1	0	1		Majorless	35	1	1	3	3	2	2		5	1	4	2	1	3	4	5	2	3	2	2	0	2	0	0	0	0	0	0	0	0	0	0	Personal issues	0	0	3	3	3	3	3	3	3	3	1
1	1	0	3		Chemistry (MSc.)	12	5	2	4	3	3	2	4	1	1	3	4	1	2	3	5	3	3	3	3	0	0	2	2	3	3	2	1	1	1	0	0	Uni-Job Challenges, Romantic Relationship Issue & Quarantine (staying home all day)	3	1	0	1	0	1	0	1	0	0	0
1	1	0	3		Master's in public health	10	2	1	4	3	2	3		1	1	1	2	2	2	4	4	4	0	0	0	0	0	2	2	2	0	0	1	1	1	0	0		3	1	3	2	1	2	0	0	1	2	0
1	1	0	1		mechanical engineering	3	2	1	3	1	1		5	5	1	3	2	1	3	3	5	2	0	2	1	0	2	3	1	3	3	1	0	1	1	1	0		3	1	1	1	1	1	1	1	1	1	2
1	1	0	1		Architecture	14	5	1	4	3	1		5	1	1	1	1	2	1	2	3	2	0	0	0	0	0	2	2	0	1	1	0	1	1	1	1		4	1	3	3	3	3	3	3	3	3	3
1	1	0	3		Engineering management	3	3	4	3	3	1		4	4	2	3	5	1	1	2	3	4	0	0	0	0	0	0	0	0	0	0	0	0	0	0	0	Nothing	0	0	1	1	1	1	0	0	1	0	0
1	1	0	3		Educational psychology	1	1	2	3	2	2	2		1	1	1	3	2	2	3	5	2	0	3	1	0	0	0	0	2	0	0	0	0	0	0	0	family matters	0	0	2	2	1	1	3	2	1	1	1
1	1	0	1		nutrition and dietetics	6	2	2	3	3	3	1	4	1	1	1	4	2	3	4	5	3	0	0	0	0	0	0	0	0	0	0	0	0	0	0	0	never seeked treatment	0	0	1	2	1	1	0	0	0	0	0
1	1	0	1		Business Administration	5	1	4	5	2	1		4	5	5	1	3	1	3	2	5	1	3	0	0	0	0	2	3	0	0	0	0	1	0	0	0		1	1	3	3	2	3	3	3	3	1	3
1	1	0	1		Civil Engineering	3	1	1	3	2	1		5	4	1	4	2	1	1	5	5	3	2	0	0	0	0	2	2	1	1	2	0	1	1	1	0		3	1	3	3	3	3	3	3	3	2	3
1	1	0	1		Nutrition and Dietetics	6	5	3	4	2	1		3	1	1	1	4	1	3	2	5	1	0	0	0	0	0	2	0	3	3	0	0	0	0	0	1		1	1	2	1	1	1	2	2	0	0	0
1	1	0	3		Chemistry	12	3	3	5	5	1		4	1	1	1	3	1	1	1	1	3	3	0	0	0	0	0	0	0	0	0	1	0	0	0	0		1	1	1	0	1	1	2	1	1	1	0
1	1	0	3		MPH	10	3	2	4	4	2	6		1	1	1	2	1	1	5	5	3	1	1	1	0	1	2	1	1	1	1	0	0	0	0	0	Past upsets in life not related to events in Lebanon.	0	0	3	3	3	3	3	2	3	0	0
1	1	0	3		Chemical engineering	3	3	1	3	1	3	2	4	1	1	1	2	1	3	3	5	2	3	0	2	0	2	0	0	2	0	0	1	1	1	0	1		4	1	1	1	1	1	1	1	1	1	0
1	1	0	1		Freshman	35	5	5	5	5	3	1	2	5	1	1	5	2	3	4	5	3	0	0	0	0	0	0	0	0	0	0	1	1	1	1	1		5	1	2	1	3	3	0	3	2	1	0
1	1	0	1		math	17	3	1	2	4	1		2	1	1	1	2	1	2	5	5	3	3	0	0	0	0	0	0	0	0	0	0	1	0	0	0		1	1	3	3	3	3	3	3	3	3	0
1	1	0	1		CCE	3	2	2	3	3	1		6	1	1	4	3	1	2	4	5	3	1	0	0	0	0	0	0	0	0	0	0	0	0	0	0	Never sought treatment	0	0	2	2	0	2	1	2	0	0	0
1	1	0	1		Cce	3	2	3	3	2	1		5	1	5	1	2	2	3	5	5	3	0	0	0	2	0	1	1	3	1	0	0	0	0	0	0	To treat anxiety	0	0	1	1	2	1	1	0	1	0	0
1	1	0	3		Food technology	23	3	2	2	2	1		5	1	1	1	2	2	1	2	3	2	0	0	1	0	0	2	2	0	1	1	1	1	1	0	0		3	1	1	1	1	1	1	0	1	1	0
1	1	0	3		Education	11	5	2	4	1	3	1	4	1	1	1	1	2	1	4	5	3	0	0	0	0	0	0	0	3	0	0	1	1	0	0	0		2	1	2	1	2	0	0	1	1	0	0
1	1	0	1		nursing	13	5	4	4	4	1		4	1	1	5	3	1	3	3	5	2	0	0	0	0	0	2	2	2	1	0	1	1	0	0	1		3	1	1	1	1	0	0	0	0	0	0
1	1	0	1		Chemical engineering	3	1	2	2	5	2	1		1	1	1	3	2	1	4	5	3	0	0	0	0	0	0	3	0	0	0	0	0	0	0	0	Did not seek anything	0	0	1	1	2	1	0	1	1	0	0
1	1	0	1		Nursing	13	1	2	3	2	1		3	1	1	1	3	1	1	3	4	2	1	1	1	0	0	0	0	0	0	0	0	0	0	0	1		1	1	1	2	2	3	1	3	1	0	0
1	1	0	3		Food Safety	23	2	1	2	1	1		6	1	1	1	1	2	2	4	5	3	0	0	0	0	2	0	0	0	0	0	0	0	1	0	0		1	1	0	0	0	0	0	0	0	0	0
1	1	0	1		Graphic Design	25	5	1	5	2	3	3	3	1	1	1	2	2	2	2	5	3	1	0	1	0	0	0	0	0	0	0	0	0	0	0	0	personal	0	0	0	1	1	2	1	0	0	0	0
1	1	0	1		BIOLOGY	4	1	3	4	1	3	2	5	1	1	1	3	1	2	5	5	1	2	0	2	0	2	2	2	2	0	0	1	1	0	0	1		3	1	3	3	3	3	3	3	3	3	3
1	1	0	1		BE in mechanical engineering	3	3	1	4	1	1		6	1	1	1	3	1	3	2	5	3	0	0	0	0	0	0	0	0	1	1	1	0	0	0	0		1	1	2	1	2	2	1	1	2	2	1
1	1	0	1		Economics	8	2	3	5	4	1		6	1	1	4	3	2	2	2	3	4	0	0	0	0	0	3	3	0	3	0	0	1	0	0	0		1	1	1	1	0	1	0	1	0	0	0
1	1	0	1		civil engineering	3	5	3	2	1	1		4	1	1	3	5	1	3	4	5	4	0	0	0	0	0	2	2	2	3	0	1	1	1	1	1		5	1	2	2	3	3	3	3	3	2	3
1	1	0	1		architecture	14	3	2	4	3	1		5	1	1	1	5	1	1	4	5	2	1	0	0	0	0	2	0	2	1	0	0	0	1	0	0	university pressure	1	1	1	3	3	3	3	3	0	3	0
1	1	0	1		Civil Engineering	3	1	2	3	3	3	6	6	1	4	3	4	3	2	4	5	3	0	0	0	0	0	0	0	0	0	0	1	1	1	0	0		3	1	0	1	0	2	0	0	1	0	0
1	1	0	1		Business administration	5	5	2	1	4	1		4	1	1	1	2	2	3	3	5	2	3	3	3	0	0	2	2	0	1	1	0	1	0	0	1		2	1	2	2	3	3	1	1	3	2	2
1	1	0	1		Business Marketing	5	1	2	4	2	1		4	5	1	4	3	2	2	4	5	3	0	0	0	0	0	0	0	0	1	0	1	0	1	0	1		3	1	2	2	2	2	1	2	1	2	1
1	1	0	1		Psychology	1	1	2	3	2	3	6	2	5	2	3	2	2	2	2	2	2	1	1	1	0	1	0	0	0	0	0	0	0	0	0	0	PDD/MDD	0	0	1	2	2	2	2	2	2	2	1
1	1	0	1		industrial engineering	3	1	3	3	2	1		6	1	1	1	2	2	2	3	5	1	0	0	0	0	0	2	0	2	0	0	0	0	0	0	1		1	1	3	3	3	3	3	3	3	2	3
1	1	0	1		Biology	4	1	2	4	4	1		4	1	1	1	3	2	2	2	5	4	2	0	0	0	0	0	2	0	0	1	0	0	0	0	0	Personal reasons	0	0	0	2	2	2	2	2	2	0	0
1	1	0	3		Psychology	1	3	1	5	2	2	5		1	1	3	2	2	2	3	5	1	0	3	3	0	0	0	0	0	0	0	0	0	0	0	0	Build up of life events and family life - prefer not to specify	0	0	3	2	1	3	0	3	3	0	1
1	1	0	3		MBA	5	3	1	5	5	3	3	5	1	1	1	1	1	1	3	5	2	1	2	0	0	0	0	0	0	0	1	1	1	1	0	0		3	1	1	1	1	3	1	1	1	0	0
1	1	0	1		Computer and Communications Engineering	3	5	3	2	5	1		4	1	1	1	5	1	2	1	5	5	0	0	0	0	0	2	0	2	3	0	0	1	1	0	0	Self-development	2	1	0	0	0	0	0	0	0	0	0
1	1	0	1		Nursing	13	4	2	4	2	1		4	1	5	1	2	2	3	3	4	1	1	0	0	1	0	0	1	0	0	1	0	0	0	1	1		2	1	0	0	2	1	0	0	0	0	0
1	1	0	1		Civil Engineering	3	2	5	2	5	3	6	1	1	1	5	5	2	2	2	4	4	0	0	2	0	0	3	3	3	3	0	1	0	0	0	0		1	1	2	2	1	1	1	0	0	1	1
1	1	0	1		Psychology	1	5	3	5	5	1		6	1	1	1	4	2	2	4	5	3	3	0	0	0	0	0	0	2	1	0	1	1	0	0	0		2	1	0	0	0	3	1	0	0	0	0
1	1	0	3		Archaeologist	24	3	3	4	4	1		3	1	1	1	3	2	3	2	5	3	0	0	0	0	0	0	0	0	0	0	0	0	0	0	0	-	0	0	3	1	0	1	0	0	0	0	0
1	1	0	1		Environmental Health	26	3	1	1	1	3	1	2	1	1	1	1	1	2	2	5	2	0	0	1	0	0	0	0	0	0	0	1	1	1	0	0		3	1	3	3	3	2	2	1	1	1	0
1	1	0	3		Public Administration	5	4	1	1	1	1		4	1	1	1	1	2	2	2	3	3	3	0	0	0	0	0	0	0	0	0	0	0	0	0	0	Not Available	0	0	1	1	1	1	0	0	0	0	0
1	1	0	3		Political Science	9	3	2	2	4	2	4		4	1	1	2	2	1	5	5	3	3	0	0	0	0	2	1	0	1	0	1	1	1	1	0		4	1	2	2	3	2	1	3	1	1	0
1	1	0	1		Media and communications	27	2	1	2	5	1		1	3	1	2	5	1	2	3	4	2	2	2	2	0	3	3	0	2	1	0	0	0	0	0	0	Personal identity matters	0	0	1	2	0	3	1	3	1	1	0
1	1	0	1		Medical Laboratory Science Premed	28	5	1	3	1	3	3	3	1	1	1	3	1	3	4	5	4	0	0	0	0	0	2	0	0	1	0	1	1	0	0	1		3	1	2	1	1	3	2	2	0	0	0
1	1	0	3		Educational psychology	1	3	4	5	5	1		4	1	1	1	5	2	2	3	3	4	3	0	0	0	0	0	0	0	0	0	0	1	0	0	0		1	1	2	1	0	2	0	1	1	1	0
1	1	0	1		Mechanical engineering	3	5	3	3	3	1		4	1	1	3	3	2	1	4	5	3	1	0	0	0	0	0	0	0	0	0	0	0	0	0	0	Nothing	0	0	1	2	1	2	1	1	0	1	1
1	1	0	1		BS in Biology	4	1	1	3	3	1		1	1	1	2	1	1	2	5	5	3	0	0	0	0	0	0	2	0	0	0	0	1	1	0	0		2	1	2	1	1	2	0	0	3	0	0
1	1	0	1		Health Communication	10	5	3	5	5	1		5	1	1	1	4	2	2	2	3	2	3	3	3	0	3	2	2	0	1	0	0	0	0	0	1	Eating disorder	1	1	1	1	0	1	1	2	0	0	1
1	1	0	1		economics	8	1	2	4	2	2	5		5	1	4	2	1	3	5	5	3	0	0	2	0	2	2	2	0	1	0	1	1	1	0	1	University pressure	4	1	3	3	3	3	3	3	3	1	3
1	1	0	1		cce	3	4	1	1	3	1		6	1	1	4	1	2	1	3	5	1	0	2	2	0	3	0	0	0	0	0	0	1	1	1	0		3	1	3	3	3	3	3	3	3	3	3
1	1	0	3		MHRM	21	3	3	3	3	1		6	1	1	1	3	2	2	2	2	5	0	0	0	0	0	0	0	0	0	0	0	0	0	0	0	Never	0	0	1	1	0	0	0	0	0	0	0
1	1	0	1		CCE	3	1	1	2	2	1		4	5	4	1	1	1	3	3	5	2	2	2	2	0	2	0	0	2	0	0	0	0	0	0	1		1	1	3	3	3	3	3	3	3	1	2
1	1	0	1		Psychology	1	5	2	4	2	1		5	1	1	3	2	1	1	2	3	1	3	0	1	0	1	0	3	0	0	0	1	1	0	1	0		3	1	2	2	3	3	2	2	3	1	1
1	1	0	1		chemistry	12	5	1	1	1	1		5	1	1	1	1	2	3	4	5	1	0	0	0	0	0	0	0	0	0	0	0	0	0	0	0	none	0	0	1	2	1	3	1	3	0	0	3
1	1	0	1		Pre Med- Nutrition	6	2	1	5	3	1		6	1	1	1	1	1	2	4	5	4	0	0	0	0	0	0	0	0	0	1	1	1	0	0	1		3	1	1	1	1	1	1	1	0	0	0
1	1	0	3		Experimental pathology, microbiology and immunology	4	3	2	1	2	1		5	1	1	1	2	1	2	5	5	3	0	1	0	0	0	0	0	0	0	0	0	0	0	0	0	None of the above	0	0	0	1	3	3	3	1	1	1	0
1	1	0	3		Human Morphology	4	2	3	5	3	1		1	1	1	1	3	1	2	3	5	4	0	0	0	0	0	2	0	2	2	0	1	0	1	0	0		2	1	0	1	1	1	2	0	1	1	0
1	1	0	3		Ecosystem management	4	3	2	3	2	3	2	3	1	1	1	3	2	3	2	3	4	0	0	0	0	0	3	3	0	3	0	0	1	1	0	0		2	1	1	1	1	0	0	0	0	0	0
1	1	0	3		Educational psychology	1	3	4	3	2	1		4	1	1	1	3	2	3	1	1	2	0	0	0	0	0	1	0	2	0	1	0	1	0	0	0		1	1	0	1	1	1	1	0	1	1	0
1	1	0	1		Business	5	4	3	3	3	1		6	1	1	1	2	3	3	4	5	3	0	0	0	0	0	0	0	0	0	0	0	0	0	0	0		0	0	1	1	0	1	0	2	0	0	3
1	1	0	3		Master in nursing (adult gerontology)	13	3	1	3	2	1		5	1	5	1	2	2	2	5	5	4	3	0	0	0	0	0	0	0	1	1	0	0	0	0	0	Having a disease	0	0	1	1	2	2	3	0	0	0	0
1	1	0	1		Public administration	5	5	2	5	2	3	3	6	1	1	2	2	2	2	2	2	1	2	2	2	0	2	0	2	0	0	2	0	0	0	0	0	Stress and continuous dissociation within social and personal life	0	0	3	2	0	1	1	2	2	1	0
1	1	0	1		Psychology	1	3	4	4	5	3	1	4	1	1	1	5	2	2	4	3	4	0	0	0	0	0	3	3	3	0	3	0	0	0	0	0	N/A	0	0	1	1	1	1	0	0	1	0	0
1	1	0	1		nutriion	6	5	3	2	5	2	1		1	1	2	5	2	2	4	5	3	3	0	0	0	0	3	2	2	0	0	0	0	0	0	0	pandemic	0	0	1	1	2	1	1	1	1	0	0
1	1	0	5		Epidemiology	29	5	2	5	3	1		4	1	1	3	2	1	1	5	5	3	0	0	0	0	0	0	0	0	0	0	0	0	0	0	0	none	0	0	1	0	1	1	0	0	0	0	0
1	1	0	1		Mechanical Engineering	3	5	2	4	2	3	6	6	1	1	3	2	2	3	5	5	4	3	0	0	0	0	3	3	3	1	0	0	0	0	0	1		1	1	1	0	0	1	1	3	3	0	0
1	1	0	1		Mathematics	17	5	2	3	3	2	1		1	1	1	3	2	2	3	5	3	0	0	0	0	0	0	0	0	0	0	0	0	0	0	0	Nothing	0	0	2	1	1	2	0	0	2	1	0
1	1	0	3		Physics	30	3	1	4	1	1		4	1	1	1	2	1	2	4	5	2	0	0	0	0	0	0	0	2	0	0	0	1	1	0	1		3	1	3	3	3	3	2	3	2	1	0
1	1	0	3		Clinical Psychology	1	5	3	3	3	1		6	1	1	4	5	1	1	5	5	3	0	0	3	0	1	3	1	0	3	3	0	0	0	0	0	Personal matters	0	0	1	0	0	1	0	1	0	0	0
1	1	0	1		Business Administration, Marketing concentration	5	2	1	3	2	3	6	5	1	2	2	2	2	1	4	5	1	0	0	0	0	0	0	0	0	1	0	0	1	1	0	0	Chronic loneliness and depression	2	1	3	3	0	3	2	3	3	1	1
1	1	0	1		Pspa	9	2	3	4	3	1		6	1	1	1	5	2	1	4	5	2	0	0	0	0	0	0	0	0	0	0	0	0	0	0	0	Doesn’t apply	0	0	2	2	1	2	3	2	3	1	0
1	1	0	1		Business	5	5	3	5	2	3	6	6	1	1	3	2	2	1	3	5	2	3	0	2	0	2	2	0	2	2	2	1	0	0	0	0		1	1	1	0	1	0	0	1	1	0	0
1	1	0	3		chen	3	5	4	3	4	1		6	4	1	1	5	2	2	2	5	4	0	0	0	0	0	0	0	0	0	0	0	0	0	1	0		1	1	0	0	0	0	0	0	0	0	0
1	1	0	1		Economics	8	5	3	3	3	1		4	1	1	1	4	2	2	3	4	2	0	0	0	0	0	2	0	2	0	0	0	0	0	0	0	No treatment received	0	0	2	2	2	2	2	3	3	2	0
1	1	0	3		Rural Community Development	31	3	1	4	4	3	2	2	1	1	1	4	1	1	3	4	2	3	0	0	1	0	1	1	0	0	1	1	1	1	0	0	My aunt passed away	3	1	1	1	1	2	0	3	2	2	0
1	1	0	1		civil engineering	3	5	4	2	4	1		4	1	1	3	5	1	1	5	5	4	0	0	0	0	0	3	3	0	1	0	0	0	0	0	0	just meditating to release stress	0	0	1	1	1	1	1	0	0	0	0
1	1	0	1		Computer Science	16	5	3	3	3	1		3	1	1	1	4	1	2	3	3	3	1	1	2	2	2	2	2	1	0	0	0	1	0	0	0		1	1	3	1	2	1	2	1	2	1	1
1	1	0	3		Food Safety	23	3	3	3	4	3	2	3	1	1	1	1	2	1	2	3	3	0	0	0	0	0	2	0	0	0	0	0	0	0	1	0		1	1	3	2	2	2	1	1	1	0	0
1	1	0	3		Nutrition	6	3	1	3	3	1		5	1	1	4	2	2	3	4	5	3	3	3	1	0	0	2	3	3	1	1	0	0	0	0	0	I sought treatment before the pandemic; due to depression and OCD	0	0	0	1	3	3	0	1	0	0	0
1	1	0	3		Physiology	4	1	3	3	3	2	2		1	1	1	1	1	1	5	5	3	3	0	2	0	0	0	0	0	3	0	0	1	0	0	0		1	1	1	1	1	1	1	1	1	1	1
1	1	0	1		Psychology (premed)	1	4	2	3	3	1		1	4	4	4	4	2	1	5	5	2	3	0	0	0	0	2	0	2	1	1	0	1	0	0	0		1	1	0	1	1	2	2	0	1	2	0
1	1	0	3		Biochemistry	32	2	2	3	2	1		1	1	1	1	1	2	2	3	4	3	0	0	0	0	0	0	0	0	0	0	0	0	0	0	0		0	0	0	0	0	0	0	0	0	0	0
1	1	0	1		environmental health	26	1	1	3	4	1		4	1	1	1	1	1	2	5	4	2	0	0	0	0	2	2	3	1	3	1	1	1	1	1	1		5	1	3	3	3	3	3	3	3	3	1
1	1	0	1		Architecture	14	3	1	3	3	1		5	1	1	1	3	2	2	3	4	3	0	0	0	0	0	0	0	0	0	0	1	1	0	0	0		2	1	0	1	1	1	2	0	1	1	0
1	1	0	1		Nursing	13	1	2	3	2	1		6	1	1	1	2	1	2	4	5	1	0	3	1	0	0	2	0	3	0	0	0	0	0	0	0	Private matters	0	0	3	3	3	3	3	3	3	2	3
1	1	0	1		Medical Audiology Sciences	33	4	3	4	4	1		3	1	1	1	4	2	2	2	5	5	0	0	3	0	0	0	0	0	0	0	1	1	0	0	0		2	1	2	2	2	1	0	1	0	0	0
1	1	0	3		public policy and international affairs	9	3	3	3	4	2	2		1	1	2	3	2	3	4	5	3	0	0	0	0	0	0	0	0	0	0	0	0	1	0	0		1	1	2	2	0	0	2	2	2	0	0
1	1	0	1		Computer and Communication Engineering	3	5	3	3	4	1		6	1	1	1	4	2	2	3	4	2	0	0	2	0	2	2	2	2	2	2	0	0	0	1	1		2	1	2	3	3	2	0	2	1	0	0
1	1	0	3		MA-Educational Psychology	1	3	5	2	3	3	5	6	1	3	1	5	1	1	2	3	3	0	1	1	0	0	3	0	3	3	3	0	0	0	0	0	Personal	0	0	0	0	1	1	1	0	1	0	0
1	1	0	1		Biology	4	1	2	3	2	1		4	1	1	1	4	2	1	3	5	2	0	0	0	0	0	0	0	0	0	0	0	1	0	1	1		3	1	1	1	3	2	2	1	1	0	0
1	1	0	1		Civil engineering	3	5	2	2	2	3	1	5	2	1	3	2	2	2	2	3	4	0	0	0	0	0	0	0	0	1	0	0	1	1	0	0		2	1	1	1	0	1	0	1	1	0	0
1	1	0	1		Mathmatics	17	5	4	1	1	1		4	1	1	1	3	2	3	4	5	3	0	0	0	0	0	0	0	0	0	0	0	1	0	1	0		2	1	0	1	1	0	1	0	0	0	0
1	1	0	1		Agri	31	1	3	4	5	1		6	4	1	4	5	2	2	4	5	4	0	0	0	0	0	0	0	0	0	0	0	0	0	0	0	None	0	0	0	0	0	0	0	0	0	0	0
1	1	0	3		MUPP	14	2	2	4	4	3	1	4	1	1	1	2	2	2	2	4	2	0	0	0	0	0	2	2	0	3	0	0	1	1	1	0		3	1	1	2	3	3	1	1	0	0	1
1	1	0	3		energy studies	3	5	2	3	3	1		3	1	1	1	3	1	1	5	5	2	0	0	0	0	0	0	0	0	0	0	1	0	0	0	0		1	1	0	0	1	0	1	0	0	0	0
1	1	0	1		Civil engineering	3	1	4	3	2	1		5	4	4	3	3	2	2	5	5	4	0	0	0	0	0	0	0	0	0	0	0	0	0	1	0		1	1	2	1	2	2	1	1	1	1	1
1	1	0	1		Psychology	1	5	3	3	4	2	6		1	1	2	5	2	2	2	2	4	0	0	0	0	0	2	2	0	0	1	0	0	0	0	0	personal issues	0	0	0	0	0	1	1	0	1	0	0
1	1	0	3		chemistry	12	3	3	2	2	2	2		1	1	1	4	1	1	5	5	5	0	0	0	0	0	0	0	0	0	0	0	0	0	0	0	Nothing	0	0	0	0	0	0	0	0	0	0	0
1	1	0	1		civil engineering	3	3	3	3	4	3	3	5	4	1	4	4	1	1	2	1	3	0	0	0	0	0	0	0	0	1	0	1	0	0	0	0		1	1	1	2	3	2	2	1	0	1	1
1	1	0	3		Biomedical Engineering	3	3	2	3	3	2	4		1	1	1	4	2	3	5	5	3	3	0	0	0	0	0	0	0	0	0	0	0	0	0	0	I didn’t seek any treatment	0	0	0	0	3	3	2	0	0	0	0
1	1	0	3		Human Nutrition	6	2	5	5	5	3	3	6	4	1	3	4	2	2	1	5	5	0	0	0	0	0	0	0	0	0	0	0	0	0	0	0	did not seek treatment	0	0	0	1	0	0	0	1	0	0	0
1	1	0	1		Business Administration	5	1	1	2	4	1		3	5	1	5	1	3	1	3	5	2	0	2	2	0	2	2	0	0	0	0	1	1	1	1	1		5	1	3	3	3	3	3	3	3	2	3
1	1	0	1		CCE and Applied Mathematics	3	5	4	1	1	2	5		4	1	3	4	2	2	4	4	3	0	0	0	0	0	0	3	3	0	0	1	0	1	0	1		3	1	0	3	0	0	0	1	0	0	0
1	1	0	1		Graphic design	25	2	2	2	1	3	1	4	1	1	1	2	2	2	2	3	3	0	0	0	0	0	0	0	0	0	0	0	1	0	0	0		1	1	2	2	1	2	2	2	2	2	2
1	1	0	1		Business	5	5	2	3	3	1		4	1	1	1	2	2	3	4	5	2	0	0	0	0	0	0	0	0	0	0	0	0	0	0	0	i didnt seek treatment	0	0	2	2	3	2	2	2	2	1	0
1	1	0	3		MBA	5	3	2	3	3	3	4	6	1	1	4	2	2	3	3	5	2	0	0	0	0	0	0	0	0	0	0	0	1	1	0	0		2	1	2	2	2	2	3	2	3	2	0
1	1	0	1		Finance	5	5	1	1	2	1		6	1	1	5	2	1	2	3	5	4	0	0	0	0	0	0	0	0	0	0	0	0	0	0	0	None	0	0	1	0	1	2	1	1	0	0	0
1	1	0	1		BBA	5	1	1	4	1	2	1		1	1	1	1	2	3	2	3	1	2	2	0	0	0	0	0	0	0	0	1	1	1	0	0		3	1	2	2	2	2	3	3	3	1	0
1	1	0	1		Philosophy	34	5	1	2	3	3	4	4	5	1	4	4	2	2	2	3	3	2	0	2	0	2	0	0	0	0	0	0	1	0	0	1	emotional addiction	2	1	2	1	1	1	1	1	1	0	0
1	1	0	3		Master in Engineering Management	3	5	2	5	2	2	4		1	1	4	2	2	1	3	5	3	0	0	0	0	0	0	2	2	0	0	0	0	0	0	0	NA	0	0	0	0	0	0	1	0	0	0	0
1	1	0	1		Civil Engineering	3	5	2	3	4	2	6		2	2	2	2	1	2	5	5	3	0	0	0	0	0	3	0	0	1	1	0	0	0	0	0	university stress + broken leg	0	0	2	1	1	2	1	2	0	0	0
1	1	0	1		Graphic Design	25	5	3	4	3	3	6	5	1	1	1	3	2	1	3	5	3	0	0	0	0	0	3	3	3	3	0	0	0	0	0	0	all of the above	0	0	0	0	1	1	0	0	0	0	0
1	1	0	1		CCE	3	1	3	3	4	3	1	3	4	2	1	3	2	3	2	5	4	0	0	0	0	0	2	0	2	2	0	1	1	1	1	1		5	1	2	2	2	2	2	2	2	2	2
1	1	0	1		Civil engineering	3	3	3	2	2	1		5	1	1	1	3	2	1	3	5	3	0	0	0	0	0	0	0	0	0	0	0	0	0	0	0	nothing	0	0	1	1	0	2	1	0	1	0	0
1	1	0	1		Civil Engineering	3	5	3	3	5	3	3	5	1	1	1	2	2	2	2	3	3	0	0	0	0	0	2	0	0	3	0	1	1	1	1	1		5	1	0	1	1	1	0	0	0	0	0
1	1	0	3		public health	10	3	1	4	4	2	6		1	1	1	1	2	2	1	1	3	3	0	1	0	0	3	0	3	3	1	1	0	0	0	0		1	1	3	2	1	1	0	0	1	0	0
1	1	0	3		Engineering management	3	3	4	4	4	1		6	3	4	3	3	2	2	4	5	2	0	0	0	3	3	0	0	0	0	0	0	0	0	0	0	Personal	0	0	1	1	1	1	1	0	1	0	0
1	1	0	1		Physics	30	5	2	3	2	1		4	1	1	1	2	2	1	4	5	3	0	0	0	0	1	3	1	3	3	0	1	1	0	1	0		3	1	1	1	2	2	1	0	0	0	0
1	1	0	1		Business administration	5	5	2	5	5	2	3		1	1	1	1	2	2	5	5	3	0	0	0	0	0	0	0	0	1	0	1	0	0	0	0		1	1	2	2	3	3	3	3	3	3	0
[truncated: 123 more columns]
